# Supplementary material for: Ecotoxicological Differences of Antimony (III) and Antimony (V) on Earthworms Eisenia fetida (Savingy)
Source: Toxics. 2023 Feb 27;11(3):230. doi: 10.3390/toxics11030230 (PMC10056663; doi:10.3390/toxics11030230)
Supplement: Supplementary file 1 [file toxics-11-00230-s001.zip]

Archive with 2 entries (2 files):
- Highlights.pdf
- Supplementary data.pdf
